# Supplementary material for: A synopsis of the New World species of Drypetes section Drypetes (Putranjivaceae) with asymmetrical fruits, including description of a new species
Source: PhytoKeys. 2013 Nov 22;(29):75–87. doi: 10.3897/phytokeys.29.6004 (PMC3881348; doi:10.3897/phytokeys.29.6004)
Supplement: XML Treatment for Drypetes alba alba [file phytokeys.29.6004-treatment1.xml]

<!DOCTYPE tp:taxon-treatment
  PUBLIC "-//TaxonX//DTD Taxonomic Treatment Publishing DTD v0 20100105//EN" "tax-treatment-NSO.dtd">
<tp:taxon-treatment xmlns:tp="http://www.plazi.org/taxpub"><tp:treatment-meta><mixed-citation publication-type="journal"><person-group><name><surname>Levin</surname><given-names>Geoffrey A.</given-names></name></person-group><article-title>A synopsis of the New World species of <italic>Drypetes</italic> section <italic>Drypetes</italic> (Putranjivaceae) with asymmetrical fruits, including description of a new species
                </article-title><source>PhytoKeys</source><day>22</day><month>11</month><year>2013</year><volume>2013</volume><issue>29</issue><fpage>75</fpage><lpage>87</lpage><pub-id pub-id-type="doi">10.3897/phytokeys.29.6004</pub-id></mixed-citation></tp:treatment-meta><tp:nomenclature><label>1a.</label><tp:taxon-name>
                            <tp:taxon-name-part taxon-name-part-type="genus">Drypetes</tp:taxon-name-part>
                            <tp:taxon-name-part taxon-name-part-type="species">alba</tp:taxon-name-part>
                        <tp:taxon-name-part taxon-name-part-type="variation">alba</tp:taxon-name-part>
                        </tp:taxon-name><tp:taxon-authority>Poit., Mém. Mus. Hist. Nat. 1: 157, t. 7. 1815;</tp:taxon-authority><tp:nomenclature-citation-list><tp:nomenclature-citation><tp:taxon-name>Liparena alba</tp:taxon-name><comment> (Poit.) Poit. ex Baill., Étude Euphorb. 608. 1858. Type: Based on <italic><tp:taxon-name>Drypetes alba</tp:taxon-name></italic> Poit.</comment></tp:nomenclature-citation><tp:nomenclature-citation><tp:taxon-name>Drypetes sessiliflora</tp:taxon-name><comment> Baill., Étude Euphorb., Atlas: 45. 1858, nom. illeg. Type: Based on <italic><tp:taxon-name>Drypetes alba</tp:taxon-name></italic> Poit.</comment></tp:nomenclature-citation><tp:nomenclature-citation><tp:taxon-name>Drypetes alba</tp:taxon-name><comment> var. <italic>genuina</italic> Müll. Arg. in DC., Prodr. 455. 1866, nom. inval. Type: Based on <italic><tp:taxon-name>Drypetes alba</tp:taxon-name></italic> Poit.</comment></tp:nomenclature-citation><tp:nomenclature-citation><tp:taxon-name>Guatteria berteriana</tp:taxon-name><comment> Spreng., Syst. Veg. (ed. 16) 2: 635. 1825. Type: Puerto Rico, s.d., <italic>C. G. L. Bertero s.n</italic>. (holotype: B†, isotype: TO n.v.).</comment></tp:nomenclature-citation><tp:nomenclature-citation><tp:taxon-name>Guatteria prinoides</tp:taxon-name><comment> Spreng., Syst. Veg. (ed. 16) 2: 635. 1825. Type: Haiti, s.d., <italic>C. G. L. Bertero s.n</italic>. (holotype: B†, isotypes: MO, TO n.v.).</comment></tp:nomenclature-citation><tp:nomenclature-citation><tp:taxon-name>Drypetes alba</tp:taxon-name><comment> var. <italic>brevipes</italic> Müll. Arg. in DC., Prodr. 455. 1866. Type: Puerto Rico, s.d., collector unidentified (holotype: G-DC).</comment></tp:nomenclature-citation></tp:nomenclature-citation-list></tp:nomenclature><tp:treatment-sec sec-type="Type"><title>Type.</title><p>[Haiti.] Île de Tortue, s.d., <italic>A. Poiteau s.n</italic>. (holotype: P; isotype: G-DC).</p></tp:treatment-sec><tp:treatment-sec sec-type="Distribution"><title>Distribution.</title><p>Haiti, Dominican Republic, Puerto Rico, and U.S. Virgin Islands.</p></tp:treatment-sec><tp:treatment-sec sec-type="Ecology"><title>Ecology.</title><p>Forests from sea level to 1000 m, primarily on calcareous soils, but in Puerto Rico also on serpentine-derived soils.</p></tp:treatment-sec><tp:treatment-sec sec-type="Phenology"><title>Phenology.</title><p>Flowering primarily January to April, rarely as early as November. Fruiting February to August.</p></tp:treatment-sec><tp:treatment-sec sec-type="Conservation status"><title>Conservation status.</title><p>Least concern. <italic><tp:taxon-name>Drypetes alba</tp:taxon-name></italic> var. <italic>alba</italic> is widespread and likely secure in the Dominican Republic, Puerto Rico, and U.S. Virgin Islands. It may be vulnerable or endangered in Haiti due to extensive deforestation there; I have seen no specimens from Haiti collected later than 1929.</p></tp:treatment-sec><tp:treatment-sec sec-type="Selected specimens examined"><title>Selected specimens examined.</title><p><bold>HAITI.</bold> Southeast of St. Louis du Nord, 3 Apr 1928 (♂ fl), <italic>Leonard &amp; Leonard 14268</italic> (CM, K, UC, US).</p><p><bold>Dominican Republic.</bold> Loma Mala, near arroyo Guayabal, Maimón, 300–500 m, 16 Feb 1974 (fr), <italic>Liogier 21293</italic> (F, K, MO).</p><p><bold>Puerto Rico.</bold> Maricao Afuera, along Maricao River upstream from the fish hatchery, <named-content xmlns:xlink="http://www.w3.org/1999/xlink" content-type="dwc:verbatimCoordinates" xlink:type="simple">18°10'11"N, 66°59'10"W</named-content>, 460–580 m, 11 Jan 1996 (♀ fl), <italic>Acevedo-Rodríguez et al. 7724</italic> (K, US).</p><p><!--PageBreak--><bold>United States Virgin Islands. Saint Croix:</bold> Salt River bluffs, 6 Jul 1896 (♂ fl), <italic>Ricksecker 462</italic> (P). <bold>Saint John:</bold> Coral Bay Quarter, Bordeaux Mtn., east side, 11 Jan 1992 (bud), <italic>Acevedo-Rodríguez &amp; Siaca 4710</italic> (MO, US). <bold>Saint Thomas:</bold> s.d. (fr), <italic>Riedlé s.n</italic>. (F, P).</p></tp:treatment-sec></tp:taxon-treatment>
