# Supplementary material for: A synopsis of the New World species of Drypetes section Drypetes (Putranjivaceae) with asymmetrical fruits, including description of a new species
Source: PhytoKeys. 2013 Nov 22;(29):75–87. doi: 10.3897/phytokeys.29.6004 (PMC3881348; doi:10.3897/phytokeys.29.6004)
Supplement: XML Treatment for Drypetes asymmetricarpa [file phytokeys.29.6004-treatment3.xml]

<!DOCTYPE tp:taxon-treatment
  PUBLIC "-//TaxonX//DTD Taxonomic Treatment Publishing DTD v0 20100105//EN" "tax-treatment-NSO.dtd">
<tp:taxon-treatment xmlns:tp="http://www.plazi.org/taxpub"><tp:treatment-meta><mixed-citation publication-type="journal"><person-group><name><surname>Levin</surname><given-names>Geoffrey A.</given-names></name></person-group><article-title>A synopsis of the New World species of <italic>Drypetes</italic> section <italic>Drypetes</italic> (Putranjivaceae) with asymmetrical fruits, including description of a new species
                </article-title><source>PhytoKeys</source><day>22</day><month>11</month><year>2013</year><volume>2013</volume><issue>29</issue><fpage>75</fpage><lpage>87</lpage><pub-id pub-id-type="doi">10.3897/phytokeys.29.6004</pub-id></mixed-citation></tp:treatment-meta><tp:nomenclature><label>2.</label><tp:taxon-name>
                            <tp:taxon-name-part taxon-name-part-type="genus">Drypetes</tp:taxon-name-part>
                            <tp:taxon-name-part taxon-name-part-type="species">asymmetricarpa</tp:taxon-name-part>
                        <object-id xmlns:xlink="http://www.w3.org/1999/xlink" xlink:type="simple">urn:lsid:ipni.org:names:77134216-1</object-id>
								<object-id xmlns:xlink="http://www.w3.org/1999/xlink" xlink:type="simple">http://species-id.net/wiki/Drypetes_asymmetricarpa</object-id>
								</tp:taxon-name><tp:taxon-authority>G. A. Levin</tp:taxon-authority><tp:taxon-status xmlns:xlink="http://www.w3.org/1999/xlink" xlink:type="simple">sp. nov.</tp:taxon-status><xref ref-type="fig" rid="F1">Figure 1</xref></tp:nomenclature><tp:treatment-sec sec-type="Diagnosis"><title>Diagnosis.</title><p>Differs from the other New World <italic><tp:taxon-name>Drypetes</tp:taxon-name></italic> species withasymmetrical fruits by its longer fruiting pedicels [(8–)10–15 mm vs. 4–10 mm]; also differs from <italic><tp:taxon-name>Drypetes alba</tp:taxon-name></italic> by its larger fruits [12–18 mm vs. 9–10(–13) mm], and from <italic><tp:taxon-name>Drypetes gentryi</tp:taxon-name></italic> by having shorter staminate pedicels (5–8 mm vs. 7–14 mm) and stigmas borne on styles (vs. being sessile).</p></tp:treatment-sec><tp:treatment-sec sec-type="Type"><title>Type.</title><p>Costa Rica. Puntarenas: Cove at NE base of peninsula, Punta Quepos (3 km S of Puerto Quepos), <named-content xmlns:xlink="http://www.w3.org/1999/xlink" content-type="dwc:verbatimCoordinates" xlink:type="simple">9°24'N, 84°10'W</named-content>, 0 m, 8 Mar 1986 (fr), <italic>M. H. Grayum 6614</italic> (holotype: MO, isotypes: CR n.v., F).</p></tp:treatment-sec><tp:treatment-sec sec-type="Description"><title>Description.</title><p>Trees 6–20 m, to 35 cm dbh; bark with longitudinal fissures; branches brown when young, becoming gray, glabrous or sparsely minutely puberulent with spreading hairs. Leaves: stipules 0.5 × 0.5 mm, deltate, puberulent; petiole 3–10 × 0.3–1 mm, glabrous; blade elliptic to lanceolate, straight or somewhat curved, 4–12 × 1.5–4.5 cm, base asymmetrical, acute, margins entire or minutely crenulate-serrulate, often undulate, apex attenuate, surfaces glabrous, 2° veins 6–9/side. Inflorescences axillary fascicles; staminate 25–40-flowered, bracts 0.5 mm, puberulent, pedicels 5–8 × 0.2 mm, glabrous; pistillate (known only in fruit) 2–6-flowered, bracts 0.25 × 0.25 mm, deltate, puberulent, pedicels (8–)10–15 × 0.4–0.8 mm, glabrous. Staminate flowers: sepals 5–6, narrowly triangular to narrowly lanceolate, 1 × 0.3 mm, spreading and slightly incurved at apex, apex acute, margins ciliate, abaxial surface glabrous except puberulent at apex, adaxial surface densely to sparsely puberulent; stamens 5(–6), irregularly alternate and opposite sepals, filaments 1.5–2 mm × 0.1 mm, glabrous, anthers 0.4–0.5 × 0.4–0.5 mm, glabrous, latrorse; disc lobed between stamens, densely puberulent. Pistillate flowers unknown, but remnant sepals (below fruits) ovate-elliptic, 1.5 × 0.6 mm, apex acute and slightly incurved, abaxial surface glabrous, adaxial surface densely puberulent; disc annular, densely puberulent; ovary unknown; style becoming subapical during fruit development, 0.5 mm; stigma subreniform, 0.5 × 1 mm, glabrous. Drupes (immature) green, 1-carpellate, ovoid-globose, 12–18 × 7–10 × 6–8 mm, apex strongly asymmetrical, sparsely to densely puberulent with very short hairs (0.1 mm). Seed 1.</p><!--PageBreak--><!--PageBreak--></tp:treatment-sec><tp:treatment-sec sec-type="Etymology"><title>Etymology.</title><p>The specific epithet refers to the strongly asymmetrical drupes, which are unique among Central American <italic><tp:taxon-name>Drypetes</tp:taxon-name></italic>.</p></tp:treatment-sec><tp:treatment-sec sec-type="Distribution"><title>Distribution.</title><p>Known only from Costa Rica, where it is found from the north central part of the country to the central west coast. It may also be expected in extreme southern Nicaragua.</p></tp:treatment-sec><tp:treatment-sec sec-type="Ecology"><title>Ecology.</title><p>Forests at elevations from sea level to 750 m.</p></tp:treatment-sec><tp:treatment-sec sec-type="Phenology"><title>Phenology.</title><p>Flowering January (possibly longer, but only a single flowering specimen known). Fruiting March to June (possibly longer as only immature fruits are known).</p></tp:treatment-sec><tp:treatment-sec sec-type="Conservation status"><title>Conservation status.</title><p>Probably of Least Concern. The range of <italic><tp:taxon-name>Drypetes asymmetricarpa</tp:taxon-name></italic> spans at least 200 km. Although its habitat is highly fragmented, the species is found in Manuel Antonio National Park and near both Guanacaste and Rincón de la Vieja national parks.</p></tp:treatment-sec><tp:treatment-sec sec-type="Discussion"><title>Discussion.</title><p><italic><tp:taxon-name>Drypetes asymmetricarpa</tp:taxon-name></italic> was listed by <xref ref-type="bibr" rid="B2">Burger and Huft (1995)</xref> as <italic><tp:taxon-name>Drypetes</tp:taxon-name></italic> sp. aff. <italic><tp:taxon-name>Drypetes alba</tp:taxon-name></italic> and by <xref ref-type="bibr" rid="B3">González (2010)</xref> as <italic><tp:taxon-name>Drypetes</tp:taxon-name></italic> sp. 1 and sp. 2.</p><p>All the pistillate specimens studied have immature fruits, so their full size and color at maturity are unknown. The label on <italic>Hammel &amp; Trainer 17046</italic>, with fruits 9–11 × 7–8 × 6–7 mm, says “fruits ca. 1/3 full size,” but based on my experience with other species I suspect this overestimates the mature size.</p></tp:treatment-sec><tp:treatment-sec sec-type="Specimens examined"><title>Specimens examined.</title><p><bold>COSTA RICA. Alajuela:</bold> Cantón de Upala, Distrito Dos Ríos, 7.5 km NE of town, between La Jabalina and the Río Cucaracho, <named-content xmlns:xlink="http://www.w3.org/1999/xlink" content-type="dwc:verbatimCoordinates" xlink:type="simple">10°56'N, 85°19'W</named-content>, 325 m, 4 Apr 1988 (fr), <italic>Herrera 1693</italic> (F, ILLS, MO); <bold>Puntarenas:</bold> Cantón de Puntarenas, Distrito Monteverde, San Luis, finca de Chepe Rojas, al oeste del pueblo, <named-content xmlns:xlink="http://www.w3.org/1999/xlink" content-type="dwc:verbatimCoordinates" xlink:type="simple">10°16'N, 84°50'W</named-content>, 750 m, 24 Jun 1988 (fr), <italic>Bello et al. 35</italic> (F, ILLS, MO), <italic>Bello et al. 58</italic> (F, ILLS, MO); Monteverde area from Santa Elena to San Luis, <named-content xmlns:xlink="http://www.w3.org/1999/xlink" content-type="dwc:verbatimCoordinates" xlink:type="simple">10°16'N, 84°50'W</named-content>, 700 m, 16 Jun 1988 (fr), <italic>Hammel &amp; Trainer 17046</italic> (F, ILLS, MO); Parque Nacional Manuel Antonio, Playa Espadilla Sur. <named-content xmlns:xlink="http://www.w3.org/1999/xlink" content-type="dwc:verbatimCoordinates" xlink:type="simple">9°24'N, 84°10'W</named-content>, 1–100 m. 2 Jan 1990 (♂ fl), <italic>Harmon 41</italic> (MO).</p></tp:treatment-sec><tp:treatment-sec><!--Section generated to contain objects referenced in tp:taxon-treatment.--><fig id="F1" position="float" orientation="portrait"><label>Figure 1.</label><caption><p><italic><tp:taxon-name>Drypetes asymmetricarpa</tp:taxon-name></italic>. <bold>A</bold> Fruiting branch (detail of venation) <bold>B</bold> Immature fruit <bold>C</bold> Staminate inflorescence <bold>D</bold> Staminate flower. (<bold>A–B</bold> from <italic>Grayum 6614</italic>, MO; <bold>C–D</bold> from <italic>Harmon 41</italic>, MO).</p></caption><graphic xmlns:xlink="http://www.w3.org/1999/xlink" xlink:href="PhytoKeys-029-075-g001.jpg" position="float" orientation="portrait" xlink:type="simple"/></fig></tp:treatment-sec><ref-list><ref id="B2"><mixed-citation xmlns:xlink="http://www.w3.org/1999/xlink" xlink:type="simple"><person-group><name name-style="western"><surname>Burger</surname><given-names>W</given-names></name><name name-style="western"><surname>Huft</surname><given-names>M</given-names></name></person-group> (<year>1995</year>)<source> Flora Costaricensis, Family #113. Euphorbiaceae. Fieldiana, Botany, ns 36: 1–169. <ext-link ext-link-type="uri" xlink:href="http://www.biodiversitylibrary.org/item/20358" xlink:type="simple">http://www.biodiversitylibrary.org/item/20358</ext-link></source></mixed-citation></ref><ref id="B3"><mixed-citation xmlns:xlink="http://www.w3.org/1999/xlink" xlink:type="simple"><person-group><name name-style="western"><surname>González</surname><given-names>J</given-names></name></person-group> (<year>2010</year>)<article-title> Euphorbiaceae.</article-title> In: <person-group><name name-style="western"><surname>Hammel</surname><given-names>BE</given-names></name><name name-style="western"><surname>Grayum</surname><given-names>MH</given-names></name><name name-style="western"><surname>Herrera</surname><given-names>C</given-names></name><name name-style="western"><surname>Zamora</surname><given-names>N</given-names></name></person-group> (<role>Eds</role>). <issue-title> Manual de Plantas de Costa Rica, vol. V. Dicotiledoneas (Clusiaceae - Gunneraceae).</issue-title><source>Monographs in Systematic Botany from Missouri Botanical Garden </source><volume>119</volume>: <fpage>290</fpage>–<lpage>394</lpage>.</mixed-citation></ref></ref-list></tp:taxon-treatment>
