# Supplementary material for: A synopsis of the New World species of Drypetes section Drypetes (Putranjivaceae) with asymmetrical fruits, including description of a new species
Source: PhytoKeys. 2013 Nov 22;(29):75–87. doi: 10.3897/phytokeys.29.6004 (PMC3881348; doi:10.3897/phytokeys.29.6004)
Supplement: XML Treatment for Drypetes gentryi [file phytokeys.29.6004-treatment4.xml]

<!DOCTYPE tp:taxon-treatment
  PUBLIC "-//TaxonX//DTD Taxonomic Treatment Publishing DTD v0 20100105//EN" "tax-treatment-NSO.dtd">
<tp:taxon-treatment xmlns:tp="http://www.plazi.org/taxpub"><tp:treatment-meta><mixed-citation publication-type="journal"><person-group><name><surname>Levin</surname><given-names>Geoffrey A.</given-names></name></person-group><article-title>A synopsis of the New World species of <italic>Drypetes</italic> section <italic>Drypetes</italic> (Putranjivaceae) with asymmetrical fruits, including description of a new species
                </article-title><source>PhytoKeys</source><day>22</day><month>11</month><year>2013</year><volume>2013</volume><issue>29</issue><fpage>75</fpage><lpage>87</lpage><pub-id pub-id-type="doi">10.3897/phytokeys.29.6004</pub-id></mixed-citation></tp:treatment-meta><tp:nomenclature><label>3.</label><tp:taxon-name>
                            <tp:taxon-name-part taxon-name-part-type="genus">Drypetes</tp:taxon-name-part>
                            <tp:taxon-name-part taxon-name-part-type="species">gentryi</tp:taxon-name-part>
                        <object-id xmlns:xlink="http://www.w3.org/1999/xlink" xlink:type="simple">http://species-id.net/wiki/Drypetes_gentryi</object-id>
								</tp:taxon-name><tp:taxon-authority>Monach., Phytologia 3: 32. 1948, as “gentryii”</tp:taxon-authority></tp:nomenclature><tp:treatment-sec sec-type="Type"><title>Type.</title><p>Mexico. Sinaloa: Capadero, Sierra Tacuichamona, rocky canyon under basaltic rim, 3500 ft., 13 Feb 1940 (fr), <italic>H. S. Gentry 5597</italic> (holotype: NY, isotypes: ARIZ, MICH, MO).</p></tp:treatment-sec><tp:treatment-sec sec-type="Distribution"><title>Distribution.</title><p>Western Mexico, in the Sierra Madre Occidental from near 27° N in Chihuahua and Sonora to about 19° N in Colima.</p></tp:treatment-sec><tp:treatment-sec sec-type="Ecology"><title>Ecology.</title><p>Tropical deciduous forests at about 100–1100m.</p></tp:treatment-sec><tp:treatment-sec sec-type="Phenology"><title>Phenology.</title><p>Flowering December–February. Fruiting December–June.</p></tp:treatment-sec><tp:treatment-sec sec-type="Conservation status"><title>Conservation status.</title><p>Least Concern. <italic><tp:taxon-name>Drypetes gentryi</tp:taxon-name></italic> is widespread in the lower elevations of the Sierra Madre Occidental.</p><!--PageBreak--></tp:treatment-sec><tp:treatment-sec sec-type="Discussion"><title>Discussion.</title><p>When <xref ref-type="bibr" rid="B10">Monachino (1948)</xref> described <italic><tp:taxon-name>Drypetes gentryi</tp:taxon-name></italic>, he examined only a single specimen. No other descriptions of the species have been published, so I provide here an expanded description:</p><p>Trees 8–25 m, often with multiple trunks from near base, to 20–100 cm dbh; bark scaled and with longitudinal fissures; branches brown when young, becoming gray, minutely puberulent with spreading hairs, becoming glabrous. Leaves: stipules 0.5–0.6 × 0.7–1 mm, deltate, puberulent; petiole 6–12 × 0.7–1 mm, puberulent with spreading hairs or glabrous; blade elliptic to lanceolate, straight or somewhat curved, 4–15 × 1.5–4 cm, base asymmetrical, acute to narrowly obtuse, margins subentire to crenulate-serrulate, often undulate, apex attenuate, surfaces glabrous or very sparsely pubescent with appressed hairs especially near base, 2° veins 6–9/side. Inflorescences axillary fascicles; staminate 20–40-flowered, bracts 0.5 × 0.5 mm, deltate, puberulent, pedicels 7–14 × 0.2 mm, glabrous; pistillate 1–6-flowered, bracts 0.5 x0.5 mm, deltate, puberulent, pedicels 3–10 × 0.4–0.5 mm, puberulent when young, becoming glabrous. Staminate flowers: sepals 5(–6), linear to narrowly triangular, 1.2 × 0.4 mm, spreading and slightly incurved at apex, apex bluntly acute, margins ciliate, abaxial surface glabrous except puberulent at apex, adaxial surface puberulent; stamens 5(–6), mostly opposite sepals, filaments 1.6–2.2 mm × 0.1 mm, glabrous, anthers 0.8–1 × 0.5–0.6 mm, glabrous, latrorse; disc lobed between stamens, densely puberulent. Pistillate flowers: sepals 5, narrowly triangular to linear, 1–1.2 × 0.3–0.4 mm, spreading, entire, apex bluntly acute, abaxial surface glabrous to sparsely puberulent but densely puberulent at apex, adaxial surface densely puberulent; disc annular, densely puberulent; ovary densely puberulent; style absent; stigma apical at anthesis, becoming subapical during fruit development, subreniform, 0.8 × 1.2 mm, glabrous. Drupes (immature) green, 1-carpellate, obovoid, 12–15 × 7–9 × 6–8 mm, apex strongly asymmetrical, densely puberulent with very short hairs (0.1 mm). Seed 1.</p><p>The mature fruits are described as white (<italic>Bye 6066</italic>) or yellow (<italic>Bye et al. 12847</italic>), with the mesocarp juicy and both sweet and astringent (<italic>Bye et al. 12847</italic>). Spanish vernacular names include <italic>cortopico</italic> (<italic>Gentry 5597</italic>), <italic>palo masiso</italic> (<italic>Bye 9707</italic>), and <italic>tempisque</italic> (<italic>Bye 3401</italic>, <italic>Bye et al. 12847</italic>); in Tarahumara it is called <italic>bapible</italic> (<italic>Bye 3401</italic>) or <italic>kafe</italic> (<italic>Bye et al. 12847</italic>), and in Guarijio <italic>joyarí</italic> (<italic>Felger et al. 94-56</italic>).</p></tp:treatment-sec><tp:treatment-sec sec-type="Selected specimens examined"><title>Selected specimens examined.</title><p><bold>MEXICO. Chihuahua:</bold> Mpio. Batopilas, north side of Barranca de Batopilas, along arroyo Samachique between Rio Batopilas and Tarahuamara village of Wimivo, <named-content xmlns:xlink="http://www.w3.org/1999/xlink" content-type="dwc:verbatimCoordinates" xlink:type="simple">27°09'N, 107°38'W</named-content>, 900–1000 m, 30 May 1980 (fr), <italic>Bye 9707</italic> (ARIZ, DAV, F, GH, ILLS, MEXU, MICH, MO, NY, SD, TEX, UCR, US); <bold>Colima:</bold> canyon near Rio Marabasco (Cihuatlan) bridge on road to Chacala, north of Santiago, <named-content xmlns:xlink="http://www.w3.org/1999/xlink" content-type="dwc:verbatimCoordinates" xlink:type="simple">19°17'N, 104°19'W</named-content>, 200–250 m, 21 Jan 1988 (fr), <italic>Levin &amp; Dice 1975</italic> (MO, SD); <bold>Jalisco:</bold> canyon east of Highway 200 ca. 2 km east-southeast of Boca de Tomatlan, at bridge, <named-content xmlns:xlink="http://www.w3.org/1999/xlink" content-type="dwc:verbatimCoordinates" xlink:type="simple">20°03'N, 105°18'W</named-content>, 100–200 m, 25 Jan 1988 (♂), <italic>Levin &amp; Dice 2001</italic> (MO, SD); <bold>Sonora:</bold> Arroyo Gochico ca. 8 km E of San Bernardo, <named-content xmlns:xlink="http://www.w3.org/1999/xlink" content-type="dwc:verbatimCoordinates" xlink:type="simple">27°02'04"N, 108°04'07"W</named-content>, 300 m, 31 Jan 1988 (♀ fl, fr) <italic>Levin et al. 2015</italic> (MO, SD).</p><!--PageBreak--></tp:treatment-sec><ref-list><ref id="B10"><mixed-citation xmlns:xlink="http://www.w3.org/1999/xlink" xlink:type="simple"><person-group><name name-style="western"><surname>Monachino</surname><given-names>JV</given-names></name></person-group> (<year>1948</year>)<source> Three new species of <italic>Drypetes</italic>. Phytologia 3: 32–35. <ext-link ext-link-type="uri" xlink:href="http://www.biodiversitylibrary.org/item/46705" xlink:type="simple">http://www.biodiversitylibrary.org/item/46705</ext-link></source></mixed-citation></ref></ref-list></tp:taxon-treatment>
